# Supplementary material for: Dietary β-carotene improves the ovary development and antioxidant capacity of replacement gilts
Source: J Anim Sci Biotechnol. 2026 Feb 7;17:23. doi: 10.1186/s40104-025-01342-2 (PMC12882461; doi:10.1186/s40104-025-01342-2)
Supplement: Supplementary file 4 — Additional file 4. List of differential metabolites between β-C and control groups. [file 40104_2025_1342_MOESM4_ESM.xlsx]

## Sheet: Sheet1
Compounds	Class I	Class II	PubChem	HMDB	VIP Score	P-value	Fold Change	Log2FC	Up/Down
2,2,5,7,8-Pentamethyl-6-chromanol	Heterocyclic compounds	Heterocyclic compounds	99479	HMDB0040217	1.72906	0.0294463	1.50042	0.585371	up
Nbd-ceramide	Benzene and substituted derivatives	Benzene and substituted derivatives	16219783	-	1.97536	0.0136288	2.49825	1.32092	up
Palmitoleoyl Ethanolamide	FA	Others	9835868	HMDB0013648	1.95484	0.0163797	2.25035	1.17015	up
LPC(O-18:1)	GP	LPC-O	24779510	-	1.71672	0.0275505	1.84096	0.880461	up
Cetylpyridinium	Heterocyclic compounds	Pyridine and pyridine derivatives	2683	-	2.23194	0.0395733	0.277375	-1.85009	down
LPC(16:1/0:0)	GP	LPC	24779461	HMDB0010383	1.90143	0.008429	5.30786	2.40813	up
Moxonidine	Heterocyclic compounds	Heterocyclic compounds	4810	HMDB0041938	2.03324	0.0187237	2.39436	1.25964	up
LPC(O-16:0/2:0)	GP	LPC	108156	HMDB0062195	2.10335	0.00221488	2.2566	1.17415	up
LPE(18:0/0:0)	GP	LPE	9547068	HMDB0011130	2.14272	0.0251054	1.71798	0.780714	up
Mannitol	Carbohydrates and Its metabolites	Sugar alcohols	6251	HMDB0000765	2.1443	0.0125535	2.64558	1.40359	up
DL-2-Aminooctanoic acid	Organic acid and Its derivatives	Organic acid and Its derivatives	69522	HMDB0000991	1.93566	0.0452716	0.393834	-1.34434	down
Isorescinnamine, dihydro-	Alkaloids	Alkaloids	232430	-	1.78405	0.0387284	1.68615	0.753733	up
4-Ethylbenzoic acid	Phenolic acids	Phenolic acids	12086	HMDB0002097	2.16011	0.00199306	0.548144	-0.867374	down
3,4-Dimethylbenzoic acid	Benzene and substituted derivatives	Benzene and substituted derivatives	12073	HMDB0002237	2.20806	0.00272535	0.444021	-1.1713	down
4-(Dimethylamino)azobenzene	Benzene and substituted derivatives	Benzene and substituted derivatives	6053	HMDB0032141	1.8511	0.0204998	0.567244	-0.817959	down
Leupeptin	Amino acid and Its metabolites	Small Peptide	72429	-	2.07	0.00237426	2.77794	1.47402	up
Daphnetin	Aldehyde,Ketones,Esters	Ketones	5280569	HMDB0130547	2.03866	0.00134485	5.27821	2.40005	up
Chlorophyll	Tryptamines,Cholines,Pigments	Pigments	12085802	HMDB0038578	2.17665	0.00244663	0.629881	-0.666849	down
Tetradecylphosphonic acid	Organic acid and Its derivatives	Organic acid and Its derivatives	78401	-	1.76246	0.0470904	1.29579	0.373832	up
Plastoquinone A	FA	Others	5375177	HMDB30129	2.18523	0.0362008	0.195457	-2.35508	down
LPC(18:1/0:0)	GP	LPC	53480465	HMDB0010385	1.91001	0.0113315	3.0406	1.60435	up
Leu-Leu	Amino acid and Its metabolites	Small Peptide	76807	-	2.08456	0.0152858	0.520283	-0.942631	down
Cyclotetracosane	Others	Hydrocarbon derivatives	520449	-	1.74317	0.049247	0.819788	-0.286677	down
Docosatrienoic acid	FA	FFA	5312557	HMDB0002823	2.22114	0.00120049	2.03441	1.02461	up
Aceglutamide	Amino acid and Its metabolites	Amino acid derivatives	182230	HMDB0006029	1.89311	0.0309748	2.08876	1.06264	up
2,3',4,5'-Tetramethoxystilbene	Benzene and substituted derivatives	Benzene and substituted derivatives	5354004	-	1.67503	0.0460484	1.31723	0.39751	up
Flumethasone pivalate	Aldehyde,Ketones,Esters	Esters	443980	HMDB0014801	1.7578	0.0431288	0.346106	-1.53072	down
LPC(18:0/0:0)	GP	LPC	497299	HMDB0010384	2.1561	0.00468831	3.4327	1.77935	up
1-(9Z-octadecenoyl)-sn-glycero-3-phosphocholine	GP	LPC	16081932	HMDB0002815	1.85938	0.0171881	4.10466	2.03726	up
PC(12:0/12:0)	GP	PC	16219892	-	1.90619	0.0214156	2.38526	1.25415	up
Mevalonic acid	FA	Others	439230	HMDB0000227	2.0042	0.0127648	0.81784	-0.290109	down
LPC(16:0/0:0)	GP	LPC	460602	HMDB0010382	1.63692	0.0195198	2.41307	1.27087	up
Carnitine C3:0	FA	CAR	107738	HMDB0062514	1.84463	0.0295834	1.25137	0.323509	up
Erythrosine	Heterocyclic compounds	Heterocyclic compounds	12961638	HMDB0029702	1.79485	0.0377179	1.65586	0.727581	up
N-octanoylsphingosine 1-phosphate	Organic acid and Its derivatives	Phosphoric acids	10864091	-	1.83041	0.0212974	2.50753	1.32627	up
Adrenoyl ethanolamide	Alcohol and amines	Amines	5282273	HMDB0013626	2.12958	0.00222003	2.03473	1.02484	up
Arachidonoyl Thio-PC	Benzene and substituted derivatives	Benzene and substituted derivatives	53394300	-	2.28026	0.00177503	0.388943	-1.36237	down
Polyporusterone A	Terpenoids	Terpenoids	10814524	HMDB0038495	1.60171	0.0436265	2.6006	1.37884	up
Tyrphostin B42	Alcohol and amines	Amines	5328779	-	2.04939	0.00882988	0.778566	-0.36111	down
D-2-Hydroxyglutaric acid	Organic acid and Its derivatives	Organic acid and Its derivatives	439391	HMDB0000606	1.76642	0.0486305	2.03357	1.02402	up
LPC(20:3/0:0)	GP	LPC	52924055	HMDB0010393	1.76542	0.0215242	2.82517	1.49834	up
Enantio-PAF C-16	GP	PC	2499	-	1.69054	0.0489263	2.43906	1.28633	up
Isoprenyl alcohol	Alcohol and amines	Alcohols	8257	HMDB0033854	1.75919	0.031097	0.725648	-0.462658	down
1-Palmitoyl-2-thiopalmitoyl phosphatidylcholine	Organic acid and Its derivatives	Phosphoric acids	195048	-	2.25864	0.000370478	0.450141	-1.15155	down
n-Oleoylethanolamine	Alcohol and amines	Amines	5283454	HMDB0002088	2.08509	0.00567183	3.71919	1.89499	up
N-(9Z-octadecenoyl)-sphing-4-enine-1-phosphocholine	SP	SM	6443882	HMDB0012101	1.77733	0.0499116	0.608298	-0.717149	down
Bulleyaconi cine A	Others	Medicine	24721310	-	1.86167	0.0161954	3.54096	1.82414	up
3-(3-Methoxyphenyl)Propionic Acid	Organic acid and Its derivatives	Organic acid and Its derivatives	66336	HMDB0011751	1.97638	0.0128919	0.691647	-0.531893	down
(1R,2R,5Z,12R,13S,16Z)-25-(9H-pyrido[3,4-b]indol-1-yl)-11,22-diazapentacyclo[11.11.2.12,22.02,12.04,11]heptacosa-5,16,25-trien-13-ol	Alkaloids	Alkaloids	5468480	-	1.73495	0.042727	2.11368	1.07976	up
3-Methylglutarylcarnitine	FA	CAR	128145	HMDB0000552	1.92175	0.0150342	1.54461	0.62724	up
Dioleoyl phosphatidylcholine	GP	PC	6437081	HMDB0000593	1.97766	0.0233982	0.407121	-1.29647	down
PC(18:0/20:3(5Z,8Z,11Z))	GP	PC	24778855	HMDB0008046	2.10885	0.0137906	0.387895	-1.36626	down
Lys-Ile-Val-Lys	Amino acid and Its metabolites	Small Peptide	-	-	1.98428	0.00959839	1.36322	0.447017	up
1-O-Hexadecyl-2-arachidonoyl-sn-glycero-3-phosphocholine	Benzene and substituted derivatives	Benzene and substituted derivatives	6443139	HMDB0304650	2.02715	0.00976575	0.381388	-1.39067	down
1-hexadecanoyl-2-(4Z,7Z,10Z,13Z,16Z-docosapentaenoyl)-sn-glycero-3-phosphocholine	GP	PC	24778735	HMDB0007989	2.27723	0.000239571	0.405726	-1.30142	down
PE-NMe(16:0/22:0)	GP	PE	131820167	HMDB0113052	1.92834	0.0197629	0.606228	-0.722067	down
Butenoyl-PAF	GP	PC	45138381	-	1.92473	0.0157189	2.69155	1.42844	up
1-Tetradecanoyl-2-docosanoyl-sn-glycero-3-phosphocholine	GP	PC	24778638	HMDB0007886	1.94275	0.0284537	0.457159	-1.12923	down
Lys-Leu-Glu-Arg	Amino acid and Its metabolites	Small Peptide	-	-	2.01564	0.00990817	5.29887	2.40569	up
Ile-Gln-Phe-Arg	Amino acid and Its metabolites	Small Peptide	-	-	1.8895	0.0056873	3.46329	1.79214	up
Quercetin 3-sulfate	Flavonoids	Flavonoid	5280362	HMDB0303771	1.85209	0.0237237	1.11463	0.156569	up
Val-Leu-Asp-Phe-Glu	Amino acid and Its metabolites	Small Peptide	-	-	1.81877	0.0107156	2.35521	1.23586	up
Leu-Leu-Ser-Pro-Tyr	Amino acid and Its metabolites	Small Peptide	-	-	2.10501	0.0221408	4.08821	2.03147	up
Thr-Ile-Pro-Ile-Thr	Amino acid and Its metabolites	Small Peptide	-	-	2.22193	0.0198572	8.92366	3.15764	up
PA(18:3(6Z,9Z,12Z)/24:0)	GP	PA	131821950	HMDB0114998	2.22703	0.0214141	0.220954	-2.17818	down
1-O-(cis-9-Octadecenyl)-2-O-acetyl-sn-glycero-3-phosphocholine	GP	PC	2504	-	1.75359	0.0444631	3.49111	1.80368	up
Leu-Leu-Leu-Pro-Gly	Amino acid and Its metabolites	Small Peptide	-	-	1.99909	0.0126476	3.00138	1.58563	up
alpha-Methylstyrene	Benzene and substituted derivatives	Benzene and substituted derivatives	7407	HMDB0059899	1.76572	0.0371516	0.771851	-0.373605	down
Arg-Leu-Asn-Arg	Amino acid and Its metabolites	Small Peptide	-	-	2.01747	0.0139085	7.70827	2.94641	up
Tyr-Leu-Pro-Ala-Val	Amino acid and Its metabolites	Small Peptide	-	-	1.87877	0.01168	2.75615	1.46266	up
1-Docosanoyl-sn-glycero-3-phosphocholine	GP	PC	24779479	HMDB0010398	1.84508	0.00116143	3.09408	1.62951	up
acetic acid [(1R,4bR,5R,8R,10S,10aS,12aS)-1-(3-furanyl)-8,10-dihydroxy-4b,7,7,10a,12a-pentamethyl-3-oxo-1,5,6,6a,8,9,10,10b,11,12-decahydronaphtho[2,1-f][2]benzopyran-5-yl] ester	Heterocyclic compounds	Heterocyclic compounds	6710744	-	1.82297	0.0367843	2.61331	1.38588	up
Val-Nap-OH	Amino acid and Its metabolites	Small Peptide	-	-	1.86019	0.0376005	0.761746	-0.392617	down
Lys-Pro-Cys	Amino acid and Its metabolites	Small Peptide	145456755	-	1.66374	0.0416878	1.67336	0.742744	up
1-Eicosanoyl-2-hexadecanoyl-sn-glycero-3-phosphocholine	GP	PC	24779030	HMDB0008265	1.73026	0.0409452	0.739889	-0.43462	down
Pipericine	FA	Others	9974234	-	1.99819	0.0120861	1.78877	0.838969	up
PE-NMe2(18:1(9Z)/22:1(13Z))	GP	PE	131821165	HMDB0114057	2.0619	0.0339189	0.37945	-1.39802	down
LPC(0:0/18:3)	GP	LPC	134777355	-	1.88436	0.0262751	2.45386	1.29505	up
Phe-Ile-Asp-Leu-Asn	Amino acid and Its metabolites	Small Peptide	-	-	1.94305	0.00823315	2.28026	1.1892	up
Val-Leu-Ala-Leu-Leu	Amino acid and Its metabolites	Small Peptide	-	-	1.93835	0.0132926	3.0353	1.60184	up
4'-Apo-beta-carotenal	Others	Carotenoids	44224033	-	2.13859	0.00130357	3.03768	1.60297	up
Nialamide	Alcohol and amines	Amines	4472	HMDB0255576	1.89166	0.0210341	0.758819	-0.398172	down
Indoprofen	Heterocyclic compounds	Heterocyclic compounds	3718	HMDB0253478	1.76377	0.0423536	1.57918	0.659177	up
Pro-Ala-Asp-Lys-Thr	Amino acid and Its metabolites	Small Peptide	-	-	1.94362	0.0136469	1.67702	0.745899	up
Benzanthrone	Benzene and substituted derivatives	Benzene and substituted derivatives	6697	HMDB0248974	1.78831	0.0445184	1.5419	0.624712	up
Phe-Nap-OH	Amino acid and Its metabolites	Small Peptide	-	-	2.28887	0.00195663	4.78465	2.25841	up
Iloperidone	Aldehyde,Ketones,Esters	Ketones	71360	HMDB0253402	1.99886	0.0106911	2.02304	1.01652	up
LPC(0:0/22:4)	GP	LPC	-	-	1.95666	0.0309295	3.53411	1.82135	up
Ser-Ile-Lys-Gly-Lys	Amino acid and Its metabolites	Small Peptide	-	-	1.8326	0.00379249	3.96441	1.98711	up
Leu-His-Phe-Lys	Amino acid and Its metabolites	Small Peptide	-	-	2.16188	0.00351958	5.64768	2.49766	up
3,4,5-trihydroxy-6-{2-methoxy-5-[(E)-2-(3,4,5-trihydroxyphenyl)ethenyl]phenoxy}oxane-2-carboxylic acid	Organic acid and Its derivatives	Organic acid and Its derivatives	131838314	HMDB0134599	1.99041	0.0198381	4.03434	2.01233	up
3-deoxy-8-O-phosphono-D-manno-oct-2-ulosonic acid	Organic acid and Its derivatives	Organic acid and Its derivatives	15942880	HMDB0304126	1.53525	0.0431575	1.87591	0.907591	up
1-(1Z-octadecenyl)-2-(4Z,7Z,10Z,13Z,16Z,19Z-docosahexaenoyl)-sn-glycero-3-phosphocholine	GP	PC	42607430	HMDB0011262	1.8924	0.0213156	0.714723	-0.484545	down
Pro-Glu-Ala-Gln-Lys	Amino acid and Its metabolites	Small Peptide	-	-	1.62331	0.0478227	2.35034	1.23287	up
Decaprenyl phosphate	Organic acid and Its derivatives	Phosphoric acids	45479680	-	1.99801	0.0116184	0.313426	-1.6738	down
APMF-Glu	Others	Others	74428095	-	1.92241	0.0160467	0.786921	-0.34571	down
Lys-Thr-Glu-Lys	Amino acid and Its metabolites	Small Peptide	-	-	1.71666	0.0376643	2.35551	1.23604	up
Carnitine C19:0	FA	CAR	-	-	1.89838	0.0311133	0.687469	-0.540634	down
LysoPC(18:3(6Z,9Z,12Z))	GP	LPC	52924045	HMDB0010387	1.69694	0.0110371	3.48007	1.79912	up
1-Octadecanoyl-2-pentadecanoyl-glycero-3-phosphate	GP	PA	52928901	HMDB0114875	1.77865	0.0204801	8.49169	3.08605	up
LPC(18:3/0:0)	GP	LPC	24779469	HMDB0010388	1.80845	0.0229406	2.22493	1.15376	up
DI-Stearoyl-3-SN-phosphatidylethanolamine	GP	PC	17754131	HMDB0060501	2.16925	0.00418257	0.660849	-0.597607	down
TG(10:0/22:0/a-13:0)[rac]	GL	TG	131778628	HMDB0071826	1.83969	0.0371259	0.416261	-1.26444	down
[(2S)-2,3-bis(3,7,11,15-tetramethylhexadecoxy)propyl] [(1S,2R,3S,4S,5R,6R)-2,3,4,6-tetrahydroxy-5-phosphonooxycyclohexyl] hydrogen phosphate	GP	PI	72734317	-	2.16296	0.0123057	0.587947	-0.766241	down
1-Pentadecanoyl-glycero-3-phosphoethanolamine	GP	LPC	52925150	HMDB0011502	1.81413	0.0401654	2.43367	1.28313	up
Leu-Leu-Leu-Ala-Ala	Amino acid and Its metabolites	Small Peptide	-	-	1.98289	0.0171216	3.54309	1.82501	up
15-epi Travoprost	FA	Oxidized lipids	35023509	-	1.93333	0.0185422	4.1745	2.0616	up
[(2S)-3-[(6Z,9Z,12Z,15Z)-octadeca-6,9,12,15-tetraenoyl]oxy-2-[(9Z,12Z,15Z)-octadeca-9,12,15-trienoyl]oxypropyl] (Z)-octadec-9-enoate	GL	TG	131760928	HMDB0050175	1.81816	0.0303672	0.751271	-0.412595	down
1-Eicosenoyl-glycerol	GL	MG	53480982	HMDB0011573	2.18774	0.00135347	1.72673	0.788039	up
[(2S,3R)-3-[(1S,2R,4aR,4bR,7S,8aR,10aR)-7-hydroxy-4b,8,8,10a-tetramethyl-2'-oxospiro[2,3,4,4a,5,6,7,8a,9,10-decahydrophenanthrene-1,4'-oxolane]-2-yl]-1-[(2R)-4-methyl-5-oxooxolan-2-yl]butan-2-yl] acetate	Aldehyde,Ketones,Esters	Esters	101998902	HMDB0041547	1.93601	0.0137672	2.28653	1.19316	up
Asp-Cys-Arg	Amino acid and Its metabolites	Small Peptide	49763123	-	1.24717	0.0262985	0.408495	-1.29161	down
1,4-Dihydroxynaphthalene	Benzene and substituted derivatives	Benzene and substituted derivatives	11305	HMDB0255445	2.03232	0.00806118	2.649	1.40545	up
Betamethasone acetate	Aldehyde,Ketones,Esters	Esters	443967	-	2.13337	0.0251264	1.85103	0.888326	up
penitrem D	Heterocyclic compounds	Heterocyclic compounds	3035208	-	1.96077	0.0121184	2.30311	1.20358	up
N-Methyl-4-dimethylallyltryptophan	Heterocyclic compounds	Heterocyclic compounds	68294649	-	1.8272	0.0336515	0.621581	-0.685985	down
N-Methyltryptamine	Tryptamines,Cholines,Pigments	Tryptamines	6088	HMDB0004370	1.95751	0.00766844	0.590461	-0.760087	down
DL-Glyceraldehyde 3-Phosphate	Carbohydrates and Its metabolites	Sugar derivatives	729	HMDB0001112	1.86777	0.0137123	0.489118	-1.03175	down
Limocitrol	Heterocyclic compounds	Heterocyclic compounds	12311234	HMDB0037691	1.79021	0.0321043	1.38975	0.474823	up
8,8a-deoxy-oleane	Others	Others	193898	-	1.77225	0.0262406	0.555764	-0.847455	down
O-Methylpsychotrine	Alkaloids	Alkaloids	65033	-	1.82871	0.0173558	3.52941	1.81943	up
Zizyphine A	Heterocyclic compounds	Heterocyclic compounds	6324833	-	1.99304	0.035393	1.43242	0.518454	up
Caryoptin	Aldehyde,Ketones,Esters	Esters	442010	-	2.03073	0.0106277	0.782186	-0.354416	down
Podofilox	Heterocyclic compounds	Heterocyclic compounds	10607	HMDB0015310	1.98093	0.0195946	3.13746	1.6496	up
trans-Aconitic acid	Organic acid and Its derivatives	Organic acid and Its derivatives	444212	HMDB0000958	1.92505	0.00855133	0.404645	-1.30527	down
2-Methoxyestrone	Hormones and hormone related compounds	Hormones and hormone related compounds	440624	HMDB0000010	1.99542	0.0107157	0.704219	-0.505903	down
Bracteatin	Aldehyde,Ketones,Esters	Ketones	5281221	-	1.90239	0.0444977	1.11004	0.150617	up
2,4,6-Trimethoxyphenyl acetate	Benzene and substituted derivatives	Phenolics	68597137	HMDB0041560	2.11109	0.0295974	0.541944	-0.883785	down
Macrocarpal I	Terpenoids	Sesquiterpenoids	56776316	HMDB0041587	2.22265	0.000733175	1.94017	0.956186	up
4-Hydroxy-2,2',4',6'-tetrachlorobiphenyl	Benzene and substituted derivatives	Benzene and substituted derivatives	153963	-	2.30808	0.000207948	1.1589	0.212753	up
Tritoqualine	Alkaloids	Isoquinoline alkaloids	72145	HMDB0240249	1.74146	0.0406045	1.51383	0.598203	up
2,3-Dimethyl-5-((2E,6E)-3,7,11-trimethyldodeca-2,6,10-trien-1-yl)cyclohexa-2,5-diene-1,4-dione	FA	Others	5280484	HMDB0033786	2.19047	0.00574082	0.42857	-1.2224	down
Ibuprofen Acyl Glucuronide	Carbohydrates and Its metabolites	Carbohydrates and Its metabolites	163959	HMDB0010343	1.84676	0.0189286	1.53771	0.620787	up
(+)-abscisic acid beta-D-glucopyranosyl ester	Organic acid and Its derivatives	Organic acid and Its derivatives	46173811	-	1.9843	0.0165508	1.9977	0.998343	up
LPC(15:0/0:0)	GP	LPC	24779458	HMDB0010375	1.768	0.0247142	2.3901	1.25707	up
1-(9Z-octadecenoyl)-2-(11Z-eicosenoyl)-sn-glycero-3-phosphoethanolamine	GP	PE	9546826	HMDB0009065	2.23212	0.00390203	1.79943	0.847542	up
2,5-Dichloro-4-oxohex-2-enedioate	Organic acid and Its derivatives	Organic acid and Its derivatives	5282172	HMDB0060363	2.18631	0.00781386	1.12568	0.170799	up
Phe-Val-His-Arg	Amino acid and Its metabolites	Small Peptide	-	-	1.97637	0.00708711	1.86686	0.900617	up
Thr-Tyr-Arg-Lys	Amino acid and Its metabolites	Small Peptide	-	-	1.76521	0.0459451	1.81387	0.859074	up
2-Propyl-2-pentenoic acid	Organic acid and Its derivatives	Organic acid and Its derivatives	6437068	HMDB0013902	2.13482	0.00920781	0.726577	-0.460812	down
Indole-3-acetyl-beta-4-D-glucose	Others	Others	25201534	-	1.68549	0.0279279	1.89861	0.924945	up
PE-NMe(14:1(9Z)/22:2(13Z,16Z))	GP	PE	131820126	HMDB0113011	2.14182	0.00550073	0.547578	-0.868864	down
(3-{8-[2-(3,4-dihydroxyphenyl)-3,7-dihydroxy-3,4-dihydro-2H-1-benzopyran-4-yl]-3,5,7-trihydroxy-3,4-dihydro-2H-1-benzopyran-2-yl}phenyl)oxidanesulfonic acid	Organic acid and Its derivatives	Organic acid and Its derivatives	131838774	HMDB0135107	1.81349	0.0489509	0.344392	-1.53788	down
Cariprazine hydrochloride	Others	Medicine	25096873	-	1.97706	0.012007	1.95832	0.96962	up
